# Supplementary material for: Development and evaluation of the recombinant BP26 protein-based C-ELISA for human brucellosis diagnosis
Source: Front Microbiol. 2025 Jan 3;15:1516915. doi: 10.3389/fmicb.2024.1516915 (PMC11739170; doi:10.3389/fmicb.2024.1516915)
Supplement: Supplementary file 1 [file Table_1.xlsx]

## Sheet: Specificity of the BP26-mAb
	1	2	3	4	5	6	7	8	9	10	11	12	MAb dilution
LM	0.214	0.1483	0.1818	0.1669	0.1809	0.1403	0.2175	0.203	0.1863	0.1817	0.218	0.2581	1:200
	0.1665	0.1389	0.1282	0.1166	0.1274	0.1238	0.1201	0.124	0.1332	0.14	0.1492	0.1728	1:400
	0.3951	0.3072	0.2688	0.2176	0.1868	0.1596	0.1342	0.1218	0.1156	0.133	0.1452	0.157	1:800
	0.1389	0.1419	0.1226	0.1218	0.1186	0.1215	0.129	0.1255	0.1209	0.1325	0.1295	0.1458	1:1600
	0.14	0.1392	0.112	0.108	0.113	0.1107	0.1071	0.1184	0.113	0.1121	0.1322	0.1508	1:3200
	0.1295	0.1258	0.1131	0.1162	0.1148	0.1071	0.1169	0.111	0.1194	0.1214	0.1264	0.1963	1:6400
	0.13	0.1249	0.1113	0.1115	0.1139	0.1169	0.1249	0.1233	0.1136	0.1366	0.1295	0.1569	1:12800
	0.1566	0.1402	0.1397	0.1483	0.144	0.144	0.1383	0.1494	0.1525	0.1595	0.1613	0.1851	Negative
Antigen dilution	1:400	1:800	1:1600	1:3200	1:6400	1:12800	1:25600	1:51200	1:102400	1:204800	1:409600	Negative
													MAb dilution
E. coli O157:H7	1.2064	1.0138	0.7007	0.4598	0.3304	0.26	0.2345	0.1912	0.1912	0.1885	0.2081	0.2198	1:200
	1.1472	0.7863	0.6231	0.3922	0.2537	0.1902	0.1947	0.1677	0.1397	0.1399	0.1473	0.1487	1:400
	1.1971	0.7946	0.6354	0.4043	0.2475	0.1901	0.1303	0.1539	0.1344	0.1147	0.1288	0.1499	1:800
	1.1345	0.8159	0.6216	0.3984	0.2644	0.1938	0.1546	0.1393	0.1241	0.1241	0.1315	0.1237	1:1600
	1.1436	0.7954	0.6389	0.3633	0.279	0.2019	0.1414	0.1292	0.1214	0.1278	0.1293	0.131	1:3200
	1.0729	0.7496	0.5653	0.3825	0.2505	0.1919	0.1414	0.1479	0.1495	0.132	0.1542	0.12	1:6400
	1.0526	0.7408	0.5118	0.3324	0.2551	0.1891	0.1495	0.1438	0.1455	0.137	0.1505	0.2203	1:12800
	0.3459	0.2406	0.2021	0.1756	0.1728	0.1701	0.1502	0.2029	0.1774	0.1691	0.1657	0.1812	Negative
Antigen dilution	1:400	1:800	1:1600	1:3200	1:6400	1:12800	1:25600	1:51200	1:102400	1:204800	1:409600	Negative
													MAb dilution
Salmonella	1.0243	0.5781	0.2692	0.2067	0.1886	0.1806	0.1302	0.1454	0.1698	0.1649	0.1512	0.1904	1:200
	0.5296	0.2369	0.179	0.1384	0.1255	0.1212	0.1149	0.1081	0.1087	0.1113	0.1142	0.1264	1:400
	0.2767	0.1684	0.1343	0.1251	0.1046	0.1032	0.089	0.0947	0.0989	0.0987	0.1238	0.1192	1:800
	0.2106	0.1353	0.1115	0.1125	0.1017	0.1022	0.1	0.0957	0.0929	0.0974	0.0993	0.1098	1:1600
	0.2054	0.1119	0.101	0.0933	0.0905	0.0809	0.0821	0.0811	0.0831	0.0912	0.1024	0.1254	1:3200
	0.1437	0.1106	0.1136	0.1049	0.0866	0.0975	0.0909	0.0853	0.0873	0.0917	0.0999	0.1061	1:6400
	0.1518	0.1065	0.0934	0.0907	0.0909	0.0915	0.0928	0.086	0.0906	0.099	0.1109	0.1255	1:12800
	0.1701	0.1356	0.1282	0.125	0.1239	0.1239	0.131	0.1199	0.1239	0.1268	0.1268	0.1536	Negative
Antigen dilution	1:400	1:800	1:1600	1:3200	1:6400	1:12800	1:25600	1:51200	1:102400	1:204800	1:409600	Negative

## Sheet: Specificity of the LPS-mAb
E. coli O157:H7	1	2	3	4	5	6	7	8	9	10	11	12	MAb dilution
	0.4408	0.2882	0.2255	0.1979	0.1881	0.1863	0.1966	0.2134	0.1853	0.1841	0.2175	0.2423	1:200
	0.2742	0.1969	0.1676	0.1294	0.1345	0.1225	0.1276	0.1184	0.1133	0.1239	0.1288	0.1522	1:400
	0.2276	0.1653	0.1349	0.1123	0.1106	0.1145	0.1022	0.0932	0.1048	0.1102	0.1161	0.1346	1:800
	0.1815	0.1398	0.1362	0.1186	0.1074	0.1122	0.1032	0.1206	0.108	0.1081	0.1123	0.1109	1:1600
	0.1693	0.1659	0.1405	0.1117	0.1119	0.1095	0.1145	0.0976	0.0853	0.098	0.1001	0.1157	1:3200
	0.1676	0.1276	0.1151	0.0994	0.0956	0.098	0.0952	0.0959	0.1059	0.1038	0.098	0.1194	1:6400
	0.1491	0.1259	0.1079	0.1036	0.0978	0.0985	0.0993	0.1007	0.1016	0.1139	0.1149	0.1453	1:12800
	0.1846	0.1865	0.1446	0.1447	0.1394	0.1495	0.1321	0.1187	0.1364	0.1326	0.1482	0.1482	Negative
Antigen dilution	1:400	1:800	1:1600	1:3200	1:6400	1:12800	1:25600	1:51200	1:102400	1:204800	1:409600	Negative
													MAb dilution
Salmonella	2.152	1.4836	1.1286	0.9111	0.6355	0.4717	0.3538	0.2426	0.1893	1.1431	1.019	0.1597	1:200
	1.405	1.0148	0.384	0.2175	0.1544	0.1315	0.1153	0.1084	0.1199	0.0989	0.097	0.0987	1:400
	0.8274	0.5741	0.2545	0.1512	0.118	0.1189	0.1006	0.098	0.0921	0.0829	0.0829	0.0852	1:800
	0.4528	0.3226	0.179	0.1322	0.1058	0.0993	0.0985	0.1014	0.0867	0.0926	0.0892	0.0944	1:1600
	0.2444	0.2056	0.1324	0.1013	0.0917	0.0906	0.089	0.0788	0.0848	0.0831	0.0681	0.0843	1:3200
	0.1711	0.1529	0.1148	0.1151	0.0893	0.0908	0.0904	0.0859	0.0875	0.0825	0.0816	0.0794	1:6400
	0.1399	0.1242	0.1037	0.0925	0.0941	0.0941	0.0914	0.1004	0.0906	0.0879	0.0852	0.1045	1:12800
	0.1379	0.1185	0.12	0.1085	0.133	0.104	0.1058	0.1137	0.1044	0.1085	0.1138	0.1122	Negative
Antigen dilution	1:400	1:800	1:1600	1:3200	1:6400	1:12800	1:25600	1:51200	1:102400	1:204800	1:409600	Negative
													MAb dilution
LM	2.1294	1.8294	1.3184	0.5441	0.2961	0.2219	0.1885	0.1653	0.1609	0.1499	0.1777	0.2631	1:200
	1.1612	1.0477	0.7958	0.3646	0.1928	0.1489	0.1357	0.1161	0.1088	0.1128	0.1186	0.1722	1:400
	0.577	0.5487	0.4584	0.2512	0.1458	0.1268	0.1176	0.1012	0.1129	0.1032	0.088	0.492	1:800
	0.3253	0.2917	0.2781	0.1764	0.1215	0.1262	0.1158	0.1087	0.1093	0.1184	0.1197	0.2234	1:1600
	0.1806	0.198	0.1834	0.1445	0.1115	0.1021	0.1036	0.0945	0.1009	0.1089	0.2196	0.1453	1:3200
	0.1377	0.1443	0.1508	0.115	0.1149	0.1074	0.1109	0.1055	0.1054	0.1073	0.1256	0.1314	1:6400
	0.1152	0.1181	0.1182	0.1121	0.1009	0.1067	0.1121	0.1002	0.1188	0.1125	0.1247	0.137	1:12800
	0.1313	0.1454	0.1487	0.1365	0.1313	0.1458	0.1519	0.1458	0.1426	0.1548	0.1686	0.1753	Negative
Antigen dilution	1:400	1:800	1:1600	1:3200	1:6400	1:12800	1:25600	1:51200	1:102400	1:204800	1:409600	Negative

## Sheet: C-ELISA OD450 of positive sera
NO.	BP26			Mean	LPS			Mean
1	0.5233	0.5754	0.5183	0.539	0.0786	0.1041	0.0893	0.0907
2	0.5927	0.5649	0.5247	0.5608	0.0788	0.1032	0.1005	0.0942
3	0.5443	0.5264	0.439	0.5032	0.0723	0.115	0.0909	0.0927
4	0.5997	0.5856	0.5091	0.5648	0.099	0.1242	0.1129	0.112
5	0.5668	0.5005	0.4948	0.5207	0.0772	0.0885	0.0663	0.0773
6	0.5789	0.5186	0.447	0.5148	0.0914	0.1167	0.0636	0.0906
7	0.4678	0.4715	0.4664	0.4686	0.0956	0.1159	0.0785	0.0967
8	0.4954	0.4872	0.4902	0.4909	0.1627	0.1499	0.1306	0.1477
9	0.5155	0.5415	0.5726	0.5432	0.0774	0.1707	0.0802	0.1094
10	0.5777	0.5166	0.5105	0.5349	0.1066	0.0924	0.0986	0.0992
11	0.5973	0.5087	0.5142	0.5401	0.0883	0.079	0.0775	0.0816
12	0.5364	0.5624	0.5647	0.5545	0.132	0.1186	0.1184	0.123
13	0.5945	0.5051	0.5051	0.5349	0.0566	0.0791	0.1019	0.0792
14	0.5433	0.5649	0.4911	0.5331	0.0789	0.0783	0.0736	0.0769
15	0.5173	0.5271	0.4837	0.5094	0.0822	0.073	0.0695	0.0749
16	0.5718	0.5138	0.5482	0.5446	0.0982	0.098	0.0885	0.0949
17	0.5388	0.5237	0.5074	0.5233	0.0784	0.0796	0.0815	0.0798
18	0.5343	1.5074	0.5192	0.8536	0.1536	0.0591	0.0704	0.0944
19	0.5017	0.5394	0.4969	0.5127	0.1421	0.0956	0.1086	0.1154
20	0.5048	0.5041	0.5149	0.5079	0.0921	0.0699	0.0811	0.081
21	0.5968	0.5087	0.4038	0.5031	0.1021	0.0731	0.0908	0.0887
22	0.5131	0.5606	0.5142	0.5293	0.07	0.0983	0.0689	0.0791
23	0.507	0.5124	0.4707	0.4967	0.1102	0.0772	0.1024	0.0966
24	0.5809	0.5609	0.5303	0.5574	0.1475	0.0992	0.1242	0.1236
25	0.501	0.5778	0.501	0.5266	0.1026	0.1295	0.0878	0.1066
26	0.5409	0.5185	0.5042	0.5212	0.0706	0.0655	0.0592	0.0651
27	0.5086	0.5387	0.5225	0.5233	0.0796	0.0797	0.0655	0.0749
28	0.5298	0.5313	0.4676	0.5096	0.0819	0.0617	0.0635	0.069
29	0.5948	0.5968	0.4366	0.5427	0.1056	0.0874	0.0798	0.0909
30	0.5755	0.4215	0.5224	0.5065	0.0683	0.0532	0.0574	0.0596
31	0.4612	0.4966	0.4697	0.4758	0.1081	0.0921	0.0872	0.0958
32	0.4878	0.4849	0.4795	0.4841	0.1227	0.1177	0.0963	0.1122
33	0.5594	0.5799	0.5278	0.5557	0.081	0.0815	0.0829	0.0818
34	0.5124	0.5375	0.5003	0.5167	0.0631	0.0623	0.0617	0.0624
35	0.5497	0.501	0.4913	0.514	0.1116	0.103	0.0808	0.0985
36	0.5325	0.5023	0.4918	0.5089	0.071	0.0764	0.0724	0.0733
37	0.4747	0.5041	0.4187	0.4658	0.0766	0.0748	0.0662	0.0725
38	0.5869	0.5683	0.4452	0.5335	0.0815	0.0767	0.0689	0.0757
39	0.4808	0.4863	0.4827	0.4833	0.074	0.0671	0.0698	0.0703
40	0.5009	0.5674	0.5114	0.5266	0.0948	0.0769	0.079	0.0836
41	0.5819	0.5659	0.5393	0.5624	0.1014	0.0924	0.0973	0.097
42	0.4031	0.4102	0.4064	0.4066	0.0737	0.0693	0.0756	0.0729
43	0.4668	0.4255	0.4212	0.4378	0.078	0.0723	0.072	0.0741
44	0.4659	0.4506	0.4761	0.4642	0.0698	0.067	0.0684	0.0684
45	0.4185	0.5465	0.5095	0.4915	0.0843	0.1022	0.0686	0.085
46	0.4036	0.5986	0.4962	0.4995	0.1236	0.0787	0.0769	0.0931
47	0.5463	0.4743	0.4829	0.5012	0.0594	0.0798	0.0932	0.0775
48	0.5058	0.5952	0.5394	0.5468	0.0986	0.081	0.0949	0.0915
49	0.5042	0.5874	0.5718	0.5545	0.1015	0.0912	0.0848	0.0925
50	0.5039	0.5412	0.5368	0.5273	0.0669	0.0625	0.0644	0.0646
51	0.5282	0.5718	0.4296	0.5099	0.0591	0.0565	0.0543	0.0566
52	0.5331	0.5128	0.5542	0.5334	0.091	0.0724	0.0797	0.081
53	0.5698	0.5607	0.5409	0.5571	0.0524	0.078	0.0691	0.0665
54	0.4431	0.5558	0.4978	0.4989	0.1093	0.0898	0.0772	0.0921
55	0.5235	0.5576	0.4627	0.5146	0.1367	0.1089	0.086	0.1105
56	0.5497	0.5042	0.5355	0.5298	0.1021	0.1033	0.0933	0.0996
57	0.5215	0.5762	0.5483	0.5487	0.0768	0.0636	0.0677	0.0694
58	0.503	0.4476	0.4785	0.4764	0.0892	0.0708	0.0764	0.0788
59	0.5194	0.5028	0.4666	0.4963	0.1129	0.0908	0.0942	0.0993
60	0.5237	0.4428	0.4601	0.4755	0.0852	0.0737	0.0914	0.0834
61	0.5011	0.4958	0.4398	0.4789	0.0902	0.0631	0.0653	0.0729
62	0.5428	0.4856	0.4636	0.4973	0.0965	0.093	0.1022	0.0972
63	0.5679	0.5159	0.4922	0.5253	0.1078	0.0719	0.0846	0.0881
64	0.5146	0.4443	0.4721	0.477	0.0859	0.0635	0.0643	0.0712
65	0.5234	0.502	0.4598	0.4951	0.0665	0.0587	0.063	0.0627
66	0.5245	0.5258	0.492	0.5141	0.1623	0.1026	0.1477	0.1375
67	0.5567	0.5036	0.5042	0.5215	0.0667	0.0674	0.0787	0.0709
68	0.5018	0.5842	0.4349	0.507	0.0858	0.063	0.0805	0.0764
69	0.5751	0.4988	0.4578	0.5106	0.0931	0.0622	0.0945	0.0833
70	0.5102	0.4166	0.4221	0.4496	0.1075	0.0577	0.0493	0.0715
71	0.5861	0.4941	0.44	0.5067	0.0848	0.0806	0.0922	0.0859
72	0.5389	0.4536	0.4734	0.4886	0.0899	0.0687	0.084	0.0809
73	0.5231	0.5209	0.5077	0.5172	0.1095	0.1055	0.0951	0.1034
74	0.5948	0.5332	0.6384	0.5888	0.0775	0.0704	0.0673	0.0717
75	0.5709	0.5816	0.5073	0.5533	0.1289	0.1078	0.107	0.1146
76	0.5928	0.5877	0.4779	0.5528	0.2116	0.1571	0.1843	0.1843
77	0.5847	0.5448	0.5363	0.5553	0.0489	0.0964	0.1094	0.0849
78	0.5095	0.5501	0.5005	0.52	0.136	0.0779	0.077	0.097
79	0.4081	0.4726	0.4002	0.427	0.0764	0.0609	0.0579	0.0651
80	0.4283	0.4275	0.437	0.4309	0.1031	0.0863	0.1252	0.1049
81	0.5946	0.5882	0.5337	0.5722	0.0727	0.109	0.0802	0.0873
82	0.5652	0.532	0.5113	0.5362	0.0716	0.0633	0.0636	0.0662
83	0.5594	0.5037	0.52	0.5277	0.0843	0.0516	0.053	0.063
84	0.4727	0.5004	0.4749	0.4827	0.2049	0.0582	0.0603	0.1078
85	0.5022	0.5046	0.5144	0.5071	0.0651	0.0654	0.0674	0.066
86	0.5278	0.5674	0.2848	0.46	0.0728	0.0653	0.0681	0.0687
87	0.4792	0.4937	0.4426	0.4718	0.0785	0.0906	0.0751	0.0814
88	0.4266	0.467	0.4491	0.4476	0.0929	0.0863	0.0865	0.0886
89	0.5486	0.5224	0.5179	0.5296	0.0973	0.0996	0.0858	0.0942
90	0.5105	0.4879	0.5094	0.5026	0.0959	0.0972	0.0786	0.0906
91	0.5829	0.5601	0.522	0.555	0.1205	0.1288	0.0992	0.1162
92	0.5068	0.5575	0.5498	0.538	0.2075	0.1045	0.1035	0.1385
93	0.5626	0.4895	0.5057	0.5193	0.0994	0.1387	0.0685	0.1022
94	0.5107	0.5175	0.5042	0.5108	0.0999	0.0663	0.0822	0.0828
95	0.4697	0.4946	0.4643	0.4762	0.1094	0.0952	0.0915	0.0987
								0.0743

## Sheet: C-ELISA OD450 of nagetive sera
NO.	BP26			Mean	LPS			Mean
1	1.9509	1.9664	1.9675	1.9616	0.0766	0.0685	0.1243	0.0898
2	1.8558	2.1668	1.8636	1.9621	0.0655	0.0594	0.0725	0.0658
3	1.8849	2.1838	1.7944	1.9544	0.0758	0.0693	0.0637	0.0696
4	1.8659	1.955	1.9342	1.9184	0.085	0.0759	0.0881	0.083
5	1.8844	2.1733	1.8325	1.9634	0.0717	0.0468	0.0859	0.0681
6	1.8946	1.8935	1.7699	1.8527	0.0804	0.0461	0.1021	0.0762
7	1.9948	2.0935	1.8696	1.986	0.0902	0.0618	0.0874	0.0798
8	1.8478	2.2408	1.9249	2.0045	0.0873	0.0873	0.1257	0.1001
9	1.7257	2.077	1.9796	1.9274	0.0589	0.052	0.0609	0.0573
10	1.7167	2.0454	1.8137	1.8586	0.059	0.0575	0.0626	0.0597
11	1.7107	1.8115	1.6441	1.7221	0.0572	0.0616	0.0676	0.0621
12	1.902	1.9873	1.8242	1.9045	0.0924	0.0743	0.089	0.0852
13	1.7973	2.2264	1.7827	1.9355	0.0572	0.0637	0.0684	0.0631
14	1.6753	1.7604	1.6219	1.6859	0.0651	0.0593	0.0767	0.067
15	1.7328	1.8795	1.8024	1.8049	0.0804	0.0601	0.0803	0.0736
16	1.8544	2.2288	1.8453	1.9762	0.0944	0.091	0.132	0.1058
17	1.6928	2.1165	1.8529	1.8874	0.0571	0.0644	0.0683	0.0633
18	1.6899	1.9155	1.7835	1.7963	0.0592	0.067	0.0627	0.063
19	1.6243	1.9413	1.6733	1.7463	0.0547	0.0677	0.0586	0.0603
20	1.7491	1.806	1.7942	1.7831	0.0665	0.0955	0.0832	0.0817
21	1.6845	1.8318	1.8058	1.774	0.056	0.0651	0.0658	0.0623
22	1.8227	1.8912	1.7054	1.8064	0.0659	0.0657	0.085	0.0722
23	1.8574	2.0246	1.8355	1.9058	0.0809	0.0594	0.0913	0.0772
24	1.9577	2.0241	1.8981	1.96	0.1112	0.1195	0.1218	0.1175
25	1.6743	1.9939	1.8871	1.8518	0.0721	0.0562	0.0576	0.062
26	1.7146	2.0174	1.7959	1.8426	0.0554	0.0555	0.0593	0.0567
27	1.641	1.9343	1.6951	1.7568	0.0532	0.0643	0.0674	0.0616
28	1.8403	1.9095	1.8913	1.8804	0.0755	0.0851	0.0859	0.0822
29	1.6718	1.893	1.9643	1.843	0.0756	0.0651	0.0683	0.0697
30	1.8488	1.7498	1.7867	1.7951	0.06	0.0682	0.0713	0.0665
31	1.9085	2.2461	1.8349	1.9965	0.0798	0.0683	0.0611	0.0697
32	1.8955	2.0526	1.7075	1.8852	0.1113	0.095	0.1131	0.1065
33	1.7547	2.0906	1.8585	1.9013	0.0579	0.0572	0.0562	0.0571
34	1.7463	2.0583	1.8462	1.8836	0.0701	0.0655	0.054	0.0632
35	1.7076	1.806	1.6527	1.7221	0.0774	0.06	0.0589	0.0654
36	1.6782	2.0533	1.833	1.8548	0.093	0.0945	0.0873	0.0916
37	1.694	1.8931	1.7512	1.7794	0.0638	0.0571	0.0613	0.0607
38	1.6958	1.8998	1.8653	1.8203	0.071	0.0578	0.0733	0.0674
39	1.8286	1.9804	1.7719	1.8603	0.07	0.0717	0.0707	0.0708
40	1.8412	1.8296	1.6616	1.7775	0.0874	0.0886	0.112	0.096
41	1.7422	2.0142	1.9124	1.8896	0.0583	0.0561	0.0593	0.0579
42	1.7399	2.0393	1.8016	1.8603	0.0718	0.0609	0.0523	0.0617
43	1.6287	1.8975	1.6823	1.7362	0.0715	0.0688	0.0596	0.0666
44	1.7344	1.9195	1.828	1.8273	0.0839	0.0867	0.0853	0.0853
45	1.7068	2.1381	1.8386	1.8945	0.0624	0.0621	0.0812	0.0686
46	1.7218	1.7998	1.6984	1.74	0.0649	0.07	0.0682	0.0677
47	1.7441	1.9858	1.7449	1.8249	0.0698	0.0678	0.062	0.0665
48	1.8762	2.0445	1.7911	1.9039	0.0914	0.0898	0.114	0.0984
49	1.7413	1.9724	1.9173	1.877	0.0593	0.0583	0.0638	0.0605
50	1.7621	2.0146	1.9208	1.8992	0.0725	0.0609	0.0604	0.0646
51	1.573	1.7713	1.6573	1.6672	0.0761	0.0707	0.0548	0.0672
52	1.7795	1.8478	1.8881	1.8385	0.0861	0.0803	0.0869	0.0844
53	1.7964	1.831	1.8561	1.8278	0.0697	0.0589	0.0731	0.0672
54	1.7652	1.9739	1.7644	1.8345	0.0826	0.0584	0.0777	0.0729
55	1.7796	1.9147	1.7967	1.8303	0.0832	0.0753	0.0639	0.0741
56	1.8383	1.8192	1.7591	1.8055	0.0905	0.0818	0.091	0.0878
57	1.6051	1.9404	1.8866	1.8107	0.0643	0.0507	0.0595	0.0582
58	1.6423	1.9262	1.8472	1.8052	0.0734	0.0573	0.056	0.0622
59	1.6346	1.7064	1.6428	1.6613	0.0784	0.0678	0.0691	0.0718
60	1.8079	1.9074	1.8687	1.8613	0.0848	0.0851	0.0785	0.0828
61	1.8292	2.0198	1.9171	1.922	0.0762	0.0606	0.0694	0.0687
62	1.6843	1.8893	1.8428	1.8055	0.0763	0.063	0.0739	0.0711
63	1.7151	2.0388	1.8752	1.8764	0.0706	0.0589	0.0604	0.0633
64	1.7588	2.073	1.7662	1.866	0.0936	0.0823	0.1063	0.0941
65	1.6324	1.9838	1.827	1.8144	0.0604	0.0609	0.0658	0.0624
66	1.6346	2.1627	1.7576	1.8516	0.0676	0.0533	0.0568	0.0592
67	1.5049	1.9076	1.5855	1.666	0.0671	0.064	0.063	0.0647
68	1.6631	1.9755	1.7911	1.8099	0.0771	0.0929	0.0783	0.0828
69	1.6615	2.1643	1.8049	1.8769	0.0717	0.0664	0.0789	0.0723
70	1.5862	1.802	1.7691	1.7191	0.0835	0.0658	0.0796	0.0763
71	1.6072	1.9489	1.7325	1.7629	0.066	0.0603	0.0809	0.0691
72	1.5957	2.0445	1.7413	1.7938	0.088	0.0817	0.0981	0.0893
73	1.6707	1.9093	1.8422	1.8074	0.0561	0.065	0.0549	0.0587
74	1.6892	1.8655	1.8455	1.8001	0.063	0.057	0.0541	0.058
75	1.5981	1.8504	1.7168	1.7218	0.0587	0.0627	0.0575	0.0596
76	1.7531	1.902	1.8213	1.8255	0.0771	0.0808	0.0691	0.0757
77	1.6416	1.9381	1.8023	1.794	0.0716	0.0647	0.0672	0.0678
78	1.7032	1.7094	1.7175	1.71	0.075	0.0625	0.0845	0.074
79	1.6489	1.9249	1.7592	1.7777	0.071	0.0609	0.0709	0.0676
80	1.6779	2.0213	1.7498	1.8163	0.0819	0.083	0.1119	0.0923
81	1.755	2.1206	1.8534	1.9097	0.0522	0.0555	0.0561	0.0546
82	1.6481	1.9364	1.8438	1.8094	0.0709	0.0674	0.0552	0.0645
83	1.6411	1.8384	1.7594	1.7463	0.0568	0.0735	0.0599	0.0634
84	1.6804	2.0273	1.8388	1.8488	0.078	0.0874	0.0639	0.0764
85	1.6943	1.987	1.7674	1.8162	0.0666	0.0576	0.0605	0.0616
86	1.4937	1.8722	1.7381	1.7013	0.0826	0.0489	0.0847	0.0721
87	1.6359	1.9999	1.7818	1.8059	0.0785	0.0591	0.0771	0.0716
88	1.7569	2.1273	1.8629	1.9157	0.0887	0.0765	0.0809	0.082
89	1.774	2.0626	1.9359	1.9242	0.0604	0.067	0.058	0.0618
90	1.7187	1.9564	1.8807	1.8519	0.0716	0.0639	0.0561	0.0639
91	1.5511	2.0081	1.8964	1.8185	0.0667	0.0674	0.0622	0.0654
92	1.7751	1.9984	1.8994	1.891	0.0824	0.0873	0.0652	0.0783
93	1.6254	2.1097	1.8146	1.8499	0.0761	0.0636	0.0793	0.073
94	1.5471	1.8154	1.7987	1.7204	0.0811	0.0645	0.0752	0.0736
95	1.6459	2.0579	1.8974	1.8671	0.0734	0.0654	0.0688	0.0692

## Sheet: I-ELISA OD450 of positive sera
No.	Bp26			Mean	LPS			Mean
1	1.0532	1.1394	1.2055	1.1327	1.365	1.4156	1.4246	1.40173
2	0.49	0.541	0.5344	0.5218	0.8688	0.8421	0.8633	0.858067
3	0.6431	0.6307	0.6016	0.625133	0.832	0.8959	0.8884	0.8721
4	0.4928	0.617	0.6009	0.570233	1.1245	1.2037	1.2242	1.18413
5	1.2911	1.205	1.1295	1.20853	1.2016	1.1186	1.2072	1.1758
6	1.1296	1.0745	1.0811	1.09507	1.5442	1.5087	1.5377	1.5302
7	1.0967	1.0921	1.0866	1.0918	1.4281	1.4165	1.445	1.42987
8	0.8714	0.9773	0.9057	0.918133	1.2012	1.2377	1.2303	1.22307
9	0.3815	0.4125	0.3718	0.3886	0.9704	0.9141	1.0058	0.963433
10	0.348	0.5317	0.5158	0.465167	0.9828	1.1246	1.0988	1.06873
11	0.6304	0.514	0.5367	0.560367	1.2889	1.3219	1.3294	1.3134
12	1.1067	1.1483	1.0413	1.09877	0.9296	1.0029	0.9828	0.971767
13	1.1064	0.948	0.9484	1.00093	1.3797	1.4036	1.3001	1.36113
14	1.1158	1.1171	1.1378	1.12357	1.3263	1.3677	1.3603	1.35143
15	0.9862	0.9884	1.0175	0.997367	1.1775	1.1655	1.2767	1.20657
16	0.712	0.7412	0.7682	0.740467	0.3285	0.4079	0.4149	0.383767
17	0.961	0.969	1.0155	0.981833	0.787	0.7003	0.6341	0.707133
18	1.1576	0.6823	1.1965	1.01213	1.1362	1.1017	1.2059	1.14793
19	0.8048	0.5097	0.8855	0.733333	1.0389	1.1082	1.0123	1.05313
20	0.6483	0.4881	0.7623	0.6329	1.1082	1.1783	1.0855	1.124
21	0.9325	0.6767	0.9989	0.869367	1.2159	1.3469	1.3262	1.29633
22	0.461	0.4785	0.5122	0.4839	1.2124	1.3712	1.4392	1.34093
23	0.6471	0.6778	0.7032	0.676033	1.0074	1.4299	1.5268	1.32137
24	0.9684	1.0056	0.982	0.985333	1.467	1.4218	1.6056	1.49813
25	0.4816	0.481	0.488	0.483533	0.8464	0.9025	0.912	0.886967
26	0.8624	0.8825	0.9259	0.890267	0.7832	0.8049	0.8127	0.800267
27	1.1053	1.1349	1.1452	1.12847	0.915	0.9289	0.9135	0.919133
28	0.6847	0.6979	0.7107	0.697767	0.6609	0.666	0.6636	0.6635
29	0.8093	0.7662	0.7729	0.7828	0.7277	0.7377	0.7347	0.733367
30	0.9888	0.9911	1.042	1.0073	0.5131	0.5121	0.5129	0.5127
31	1.0108	1.0259	1.0415	1.02607	0.6379	0.6639	0.6887	0.6635
32	1.1075	1.0791	1.144	1.1102	0.9956	1.0045	0.9901	0.996733
33	0.9117	0.9014	0.9356	0.916233	0.8027	0.8191	0.8614	0.827733
34	1.0816	1.0665	1.1122	1.08677	0.8686	0.8702	0.8759	0.871567
35	0.8325	0.8178	0.8858	0.845367	0.7402	0.7387	0.7245	0.734467
36	0.9634	0.9434	0.9469	0.951233	0.7374	0.7201	0.7242	0.727233
37	0.9205	0.9046	0.9211	0.9154	0.6407	0.71	0.6626	0.6711
38	0.9878	0.9762	0.9785	0.980833	0.5587	0.5648	0.57	0.5645
39	1.1912	1.2062	1.2274	1.20827	0.732	0.7196	0.7356	0.729067
40	0.942	0.9586	0.9785	0.9597	0.7313	0.7278	0.7351	0.7314
41	1.0454	1.0258	1.0127	1.02797	0.4741	0.472	0.4524	0.466167
42	0.671	0.6983	0.6895	0.686267	0.3179	0.1704	0.3173	0.268533
43	0.7174	0.731	0.7274	0.725267	0.6739	0.6613	0.6227	0.652633
44	0.9783	0.9922	0.9615	0.977333	0.6183	0.5772	0.5344	0.576633
45	1.4142	1.4747	1.4314	1.4401	0.7039	0.8011	0.7325	0.745833
46	1.1299	1.1632	1.1451	1.14607	0.7592	0.8288	0.8175	0.801833
47	1.2589	1.2561	1.2447	1.25323	0.703	0.6348	0.691	0.676267
48	1.0886	1.0685	1.0829	1.08	0.6017	0.6534	0.5964	0.617167
49	0.7271	0.732	0.7327	0.7306	0.4794	0.4877	0.501	0.489367
50	0.8552	0.8263	0.8344	0.838633	0.557	0.5076	0.5648	0.543133
51	1.0111	1.006	0.9966	1.00457	0.5381	0.4816	0.558	0.5259
52	1.0152	1.001	0.9983	1.00483	0.5982	0.5573	0.6212	0.592233
53	0.9538	0.9941	0.9681	0.972	0.6244	0.6496	0.5894	0.621133
54	1.0818	1.1439	1.0659	1.0972	0.5502	0.5646	0.5012	0.538667
55	1.0275	1.0976	1.0779	1.06767	0.7088	0.7787	0.7746	0.754033
56	0.74	0.8117	0.8095	0.787067	0.6183	0.631	0.5709	0.606733
57	0.925	1.0155	0.9941	0.9782	1.5345	1.5526	1.554	1.54703
58	1.1804	1.2375	1.2604	1.2261	1.6339	1.6293	1.5784	1.61387
59	0.7147	0.7776	0.7773	0.756533	0.8338	0.8564	0.8225	0.837567
60	0.9089	0.9729	0.8973	0.926367	1.1843	1.2327	1.2115	1.2095
61	0.2682	0.2782	0.2988	0.281733	0.3584	0.3519	0.3677	0.359333
62	0.6629	0.6698	0.6465	0.659733	0.3757	0.3787	0.4529	0.402433
63	0.3666	0.3738	0.4073	0.382567	0.2208	0.2101	0.2131	0.214667
64	0.2692	0.2558	0.2721	0.2657	0.1598	0.1517	0.1611	0.157533
65	0.5663	0.5724	0.5762	0.571633	0.7104	0.7623	0.7014	0.7247
66	0.7194	0.7291	0.7188	0.722433	0.5506	0.5641	0.6053	0.573333
67	0.7419	0.7363	0.7211	0.7331	0.9058	1.0134	0.9863	0.9685
68	0.66	0.6538	0.6787	0.664167	0.7498	0.7336	0.8426	0.775333
69	0.7467	0.7423	0.7211	0.7367	0.6578	0.644	0.7789	0.693567
70	0.5706	0.5767	0.548	0.5651	0.9497	0.8707	1.0523	0.957567
71	0.3388	0.3518	0.3447	0.3451	0.2375	0.2586	0.2562	0.250767
72	0.7323	0.7392	0.7121	0.727867	0.856	0.9402	0.9348	0.910333
73	0.5974	0.6254	0.593	0.605267	0.785	0.7578	0.7567	0.7665
74	0.4341	0.4351	0.4209	0.430033	0.3125	0.3328	0.3154	0.320233
75	0.4837	0.5173	0.4829	0.494633	1.0498	0.9597	0.99	0.999833
76	0.8501	0.8487	0.8484	0.849067	1.2243	1.1149	1.2163	1.18517
77	0.5667	0.5641	0.5157	0.548833	0.6979	0.6252	0.549	0.624033
78	0.6222	0.6405	0.6547	0.639133	1.0315	1.0121	1.0254	1.023
79	0.5618	0.5352	0.5366	0.544533	0.9319	0.94	0.9801	0.950667
80	0.6218	0.6105	0.6141	0.615467	1.0929	1.0824	1.0899	1.0884
81	0.6792	0.6749	0.6772	0.6771	1.1282	1.1298	1.1472	1.13507
82	0.4732	0.5051	0.4791	0.4858	0.9028	0.9518	1.0145	0.956367
83	0.6047	0.6088	0.6114	0.6083	1.0718	1.084	1.0715	1.07577
84	0.6643	0.6599	0.6791	0.667767	1.0171	0.9356	0.9794	0.977367
85	0.6412	0.6251	0.6409	0.635733	1.6519	1.5229	1.4829	1.55257
86	0.5409	0.524	0.5378	0.534233	0.6038	0.6548	0.6761	0.6449
87	0.5012	0.4958	0.5134	0.503467	1.6212	1.6103	1.6406	1.62403
88	0.82	0.8076	0.8055	0.811033	1.1997	1.2695	1.3004	1.25653
89	0.3475	0.3442	0.3589	0.3502	0.6312	0.6149	0.5999	0.615333
90	0.6423	0.6318	0.6592	0.644433	0.9872	0.9017	0.9742	0.954367
91	0.7476	0.7003	0.7643	0.7374	0.9873	0.9638	0.9529	0.968
92	0.6569	0.6282	0.6244	0.6365	0.8998	0.8802	0.8675	0.8825
93	0.4719	0.4389	0.4629	0.4579	0.5808	0.5417	0.5492	0.557233
94	0.6094	0.6289	0.6155	0.617933	0.5905	0.5241	0.5548	0.556467
95	0.6276	0.624	0.6476	0.633067	0.8634	0.8654	0.8505	0.859767

## Sheet: I-ELISA OD450 of negative sera
No	BP26			Mean	LPS			Mean
1	0.1568	0.1617	0.1505	0.156333	0.1148	0.1269	0.1199	0.120533
2	0.15	0.1579	0.1275	0.145133	0.1107	0.1261	0.1201	0.118967
3	0.1109	0.1153	0.1135	0.113233	0.0968	0.1189	0.1125	0.1094
4	0.2693	0.3432	0.3056	0.306033	0.134	0.1507	0.1636	0.149433
5	0.1346	0.1322	0.1335	0.133433	0.1183	0.1439	0.1296	0.1306
6	0.094	0.109	0.1041	0.102367	0.0961	0.0937	0.1185	0.102767
7	0.0994	0.1052	0.1011	0.1019	0.0905	0.1047	0.0921	0.0957667
8	0.0977	0.0958	0.1075	0.100333	0.1219	0.1289	0.1178	0.122867
9	0.1134	0.1118	0.1193	0.114833	0.0862	0.0863	0.0891	0.0872
10	0.1168	0.1204	0.1269	0.121367	0.0877	0.0816	0.0926	0.0873
11	0.112	0.1126	0.1172	0.113933	0.0963	0.0997	0.0936	0.0965333
12	0.1803	0.1881	0.1778	0.182067	0.1253	0.1285	0.1179	0.1239
13	0.1186	0.1209	0.134	0.1245	0.1028	0.1056	0.1015	0.1033
14	0.1844	0.1943	0.1926	0.190433	0.0966	0.0945	0.1015	0.0975333
15	0.1064	0.1037	0.1217	0.1106	0.1017	0.0927	0.0945	0.0963
16	0.115	0.1137	0.1249	0.117867	0.1414	0.1515	0.1322	0.1417
17	0.1111	0.1118	0.118	0.113633	0.0751	0.0814	0.0823	0.0796
18	0.1073	0.0996	0.109	0.1053	0.0946	0.0942	0.0852	0.0913333
19	0.0924	0.0915	0.0975	0.0938	0.0875	0.0763	0.0837	0.0825
20	0.1452	0.1378	0.1315	0.138167	0.1177	0.112	0.1247	0.118133
21	0.0842	0.0806	0.0888	0.0845333	0.0847	0.0786	0.0795	0.0809333
22	0.095	0.0843	0.0938	0.0910333	0.0915	0.0868	0.0883	0.0888667
23	0.1008	0.1044	0.1084	0.104533	0.0863	0.0832	0.0821	0.0838667
24	0.1023	0.104	0.1058	0.104033	0.0875	0.0966	0.0824	0.0888333
25	0.0873	0.0861	0.0997	0.0910333	0.0813	0.0778	0.0803	0.0798
26	0.1619	0.1604	0.1733	0.1652	0.1057	0.0932	0.0989	0.0992667
27	0.1	0.1017	0.1084	0.103367	0.0762	0.074	0.0733	0.0745
28	0.0982	0.0999	0.1059	0.101333	0.1065	0.1035	0.1084	0.106133
29	0.1329	0.128	0.1357	0.1322	0.08	0.0747	0.0737	0.0761333
30	0.0919	0.0946	0.1067	0.0977333	0.0746	0.0862	0.0774	0.0794
31	0.1416	0.1347	0.1406	0.138967	0.0829	0.0758	0.0792	0.0793
32	0.124	0.1177	0.123	0.121567	0.0984	0.1004	0.0889	0.0959
33	0.1881	0.1884	0.2096	0.195367	0.0649	0.0658	0.064	0.0649
34	0.117	0.0935	0.1163	0.108933	0.0902	0.0811	0.0943	0.0885333
35	0.1921	0.1899	0.2123	0.1981	0.086	0.0833	0.0857	0.085
36	0.2132	0.2152	0.2314	0.219933	0.0817	0.0814	0.0855	0.0828667
37	0.1057	0.1004	0.1271	0.111067	0.0574	0.0571	0.0557	0.0567333
38	0.1314	0.1389	0.1453	0.138533	0.0759	0.076	0.0728	0.0749
39	0.1455	0.1473	0.1568	0.149867	0.0917	0.0917	0.0888	0.0907333
40	0.1502	0.1451	0.1597	0.151667	0.0983	0.0919	0.0933	0.0945
41	0.163	0.1654	0.1673	0.165233	0.0728	0.0715	0.0728	0.0723667
42	0.1536	0.146	0.1595	0.153033	0.0641	0.0668	0.0655	0.0654667
43	0.1381	0.1387	0.14	0.138933	0.0753	0.0737	0.0737	0.0742333
44	0.1313	0.1383	0.1401	0.136567	0.0764	0.085	0.0757	0.0790333
45	0.1082	0.1144	0.1163	0.112967	0.052	0.0555	0.0567	0.0547333
46	0.1714	0.1864	0.2024	0.186733	0.1505	0.1503	0.1496	0.150133
47	0.1651	0.1686	0.1749	0.169533	0.0634	0.0627	0.0652	0.0637667
48	0.156	0.1557	0.1651	0.158933	0.0818	0.0849	0.0838	0.0835
49	0.1378	0.1264	0.1592	0.141133	0.0688	0.0683	0.0665	0.0678667
50	0.2642	0.2603	0.2766	0.267033	0.0664	0.0637	0.0661	0.0654
51	0.1191	0.1169	0.1286	0.121533	0.0675	0.0678	0.0686	0.0679667
52	0.1288	0.1415	0.1377	0.136	0.0786	0.082	0.0775	0.0793667
53	0.1035	0.0902	0.0992	0.0976333	0.0658	0.0685	0.0703	0.0682
54	0.1117	0.1108	0.1189	0.1138	0.073	0.0714	0.0732	0.0725333
55	0.1611	0.1685	0.1976	0.175733	0.0676	0.0643	0.0702	0.0673667
56	0.1272	0.1285	0.1457	0.1338	0.0925	0.0898	0.0977	0.0933333
57	0.0883	0.0906	0.0949	0.0912667	0.0824	0.0781	0.0867	0.0824
58	0.1065	0.1071	0.106	0.106533	0.0731	0.0759	0.0692	0.0727333
59	0.1194	0.1219	0.1238	0.1217	0.0806	0.0793	0.077	0.0789667
60	0.0809	0.0913	0.1008	0.091	0.09	0.0969	0.0844	0.0904333
61	0.0641	0.0674	0.0683	0.0666	0.0802	0.0863	0.0851	0.0838667
62	0.0818	0.083	0.0811	0.0819667	0.0807	0.0738	0.0743	0.0762667
63	0.1037	0.1082	0.1076	0.1065	0.0875	0.0792	0.0821	0.0829333
64	0.076	0.0792	0.0806	0.0786	0.1182	0.1132	0.1041	0.111833
65	0.1074	0.0985	0.1101	0.105333	0.076	0.0741	0.0781	0.0760667
66	0.1311	0.1301	0.1458	0.135667	0.0721	0.072	0.0677	0.0706
67	0.1577	0.1534	0.1705	0.160533	0.0738	0.0715	0.0709	0.0720667
68	0.0864	0.0897	0.0994	0.0918333	0.1	0.1023	0.0916	0.0979667
69	0.1398	0.1334	0.159	0.144067	0.0865	0.0893	0.084	0.0866
70	0.1454	0.1342	0.1567	0.145433	0.0741	0.0743	0.0705	0.0729667
71	0.0947	0.0883	0.1055	0.0961667	0.0786	0.0757	0.0706	0.0749667
72	0.1439	0.1379	0.1579	0.146567	0.0942	0.0939	0.0945	0.0942
73	0.1352	0.1361	0.1517	0.141	0.0718	0.0741	0.0813	0.0757333
74	0.126	0.1325	0.1353	0.131267	0.0547	0.0531	0.0616	0.0564667
75	0.0941	0.0914	0.0957	0.0937333	0.0622	0.0706	0.0671	0.0666333
76	0.1123	0.1285	0.1151	0.118633	0.1715	0.1922	0.164	0.1759
77	0.1861	0.1961	0.1924	0.191533	0.0611	0.0568	0.0608	0.0595667
78	0.1654	0.1742	0.1776	0.1724	0.1529	0.1472	0.1498	0.149967
79	0.0858	0.0878	0.0962	0.0899333	0.146	0.1534	0.1573	0.152233
80	0.1335	0.1347	0.145	0.137733	0.0871	0.0871	0.0847	0.0863
81	0.2383	0.2387	0.238	0.238333	0.0572	0.0557	0.0578	0.0569
82	0.1431	0.1453	0.145	0.144467	0.0554	0.057	0.0525	0.0549667
83	0.0945	0.1013	0.1015	0.0991	0.056	0.0559	0.0673	0.0597333
84	0.1834	0.1916	0.1908	0.1886	0.0669	0.0717	0.0635	0.0673667
85	0.1096	0.108	0.1135	0.110367	0.0558	0.0513	0.053	0.0533667
86	0.096	0.0991	0.1046	0.0999	0.0654	0.06	0.0598	0.0617333
87	0.1066	0.1038	0.1102	0.106867	0.0652	0.0626	0.0604	0.0627333
88	0.1462	0.1546	0.1569	0.152567	0.0835	0.0811	0.0856	0.0834
89	0.1224	0.1106	0.1167	0.116567	0.0702	0.0779	0.0792	0.0757667
90	0.0991	0.0944	0.1057	0.0997333	0.0643	0.0644	0.0657	0.0648
91	0.0933	0.0917	0.1014	0.0954667	0.0577	0.0555	0.0664	0.0598667
92	0.0961	0.1016	0.1029	0.1002	0.0838	0.0855	0.0823	0.0838667
93	0.0749	0.0741	0.0852	0.0780667	0.0439	0.046	0.0546	0.0481667
94	0.0915	0.0891	0.0944	0.0916667	0.0555	0.0563	0.0581	0.0566333
95	0.0887	0.0848	0.0924	0.0886333	0.0625	0.0634	0.0536	0.0598333
